# Supplementary material for: BT1549 coordinates the in vitro IL-10 inducing activity of Bacteroides thetaiotaomicron
Source: Microbiol Spectr. 2025 Jan 27;13(3):e01669-24. doi: 10.1128/spectrum.01669-24 (PMC11878027; doi:10.1128/spectrum.01669-24)
Supplement: Table S1 — Strains, vectors, and primers used in this study, and supplementary figure legends. [file spectrum.01669-24-s0010.xlsx]

## Sheet: Supplemental Table 1A
Supplemental Table 1: Strains, vectors, and primers used in this study
Strain	Gentoype	Features	Reference
Bacteroides thetaiotaomicron (B. theta)	ATCC29148	Type strain of B. theta (VPI-5482)
B. theta Dtdk	ATCC29148 tdk-	Parent strain of all deletions strains, and referred to in the text as "wild-type"	Koropatkin et al. 2008
B. theta DtdkDcps1-8 (BT1558 transposon mutant-9_H4)	ATCC29148 tdk-, cps1-8-		This study
B. theta DtdkDcps1-8 (BT1549 transposon mutant-11_G7)	ATCC29148 tdk-, cps1-8-		This study
B. theta DBT1549	ATCC29148 tdk-, BT1549-	Deletion of gene encoding a predicted lipoprotein	This study
B. theta DBT1558	ATCC29148 tdk-, BT1558-	Deletion of gene encoding an unknown protein	This study
B. theta DBT1549 :: BT1549	ATCC29148 tdk-, BT1549- :: pNBU2-bla-ermG BT1549	Trans-complementation of the DBT1549 deletion strain with native promoter	This study
pExchange-tdk-bla-ermG	Plasmid	Deletion of BT1549 and BT1558
pNBU2-bla-ermG	Plasmid	Complementation of gene BT1549
B. theta mutagenesis primers
Restriction sites are underlined
Primer name	Primer sequence (5' to 3')	Use
BT1549 5'Up Sal1	GCGGTCGACCGATTGACGAAGAACGGGATT	BT1549 Gene Knockout
BT1549 3'Out	CTATTTCACCAAATATCTCTCTCCCATTTTAATAGTTTACCAAACAAAGGTTTCCTTCGA	BT1549 Gene Knockout
BT1549 5'Out	GGAGAGAGATATTTGGTGAAATAG	BT1549 Gene Knockout
BT1549 3'Down Xbal	GCGTCTAGACTTCACCGATGATCTGAATCAG	BT1549 Gene Knockout
BT1558 5'Up Sal1	GCGGTCGACCGGTGAACAGTGCTGTTGCTATCGTGC	BT1558 Gene Knockout
BT1558 3'Out	TTAATACGTCATGCGAAGTCCATCATTTTCTTTCTTCATG	BT1558 Gene Knockout
BT1558 5'Out	GGACTTCGCATGACGTATTAA	BT1558 Gene Knockout
BT1558 3'Down Xbal	GCGTCTAGAGGCACAGTGTCATAGCTGTTA	BT1558 Gene Knockout
cBT1549_F Sal1	GCGGTCGACCTATTTCACCAAATATCTCTCTC	BT1549 Gene Complement
cBT1549_R BamH1	GCGGGATCCACTATTAAAATGTATTATAT	BT1549 Gene Complement

## Sheet: Supplemental Table 1B
Marker	Fluorophore	Clone	Final Concentration (mg/mL)	Isotype	Supplier
Purified anti-mouse CD16.2 (Fc)	None	9E 9	5	Armenian Hamster IgG	Biolegend
Purified anti-mouse CD16/32 (Fc)	None	93	5	Rat IgG2a	Biolegend
BOOM T cell activation panel
CD45.2	Alexa Fluor 700	104	1.67	Mouse (SJL) IgG2a, k	Biolegend
CD45.1	PerCP-Cy5.5	A20	0.67	Mouse (A.SW) IgG2a, k	Biolegend
CD4	BV605	RM4-5	0.67	Rat IgG2a, k	Biolegend
TCRb	Alexa Fluor 488	H57-597	1.67	Armenian Hamster IgG	Biolegend
TCRvb12	PE	MR11-1	0.67	Mouse IgG1, k	Biolegend
CD69	APC	H1.2F3	0.67	Armenian Hamster IgG	Biolegend
Naïve CD4 T cell panel
CD4	BV605	RM4-5	0.67	Rat IgG2a, k	Biolegend
CD44	PerCP-Cy5.5	IM7	0.67	Rat IgG2b, k	Biolegend
CD62L	PE-Cy7	MEL-14	0.67	Rat IgG2a, k	Biolegend
CD45.1	Alexa Fluor 488	A20	1.67	Mouse (A.SW) IgG2a, k	Biolegend
TCRb	APC	H57-597	1.67	Armenian Hamster IgG	Biolegend
TCRvb12	PE	MR11-1	0.67	Mouse IgG1, k	Biolegend
BMDC panel
CD11b	PE	M1/70	0.67	Rat IgG2b, k	Biolegend
CD11c	eFluor F450	N41B	0.67	Armenian Hamster IgG	Invitrogen
MHCII	A488	M5/114.15.2	0.83	Rat IgG2b, k	Biolegend
CD64	APC	X54-5/7.1	0.67	Rouse IgG1, k	Biolegend
